# Supplementary material for: Extent of compliance with COVID-19 prevention and control guidelines among supermarkets in Kampala Capital City and Mukono Municipality, Uganda
Source: PLoS One. 2021 Oct 28;16(10):e0258840. doi: 10.1371/journal.pone.0258840 (PMC8553093; doi:10.1371/journal.pone.0258840)
Supplement: S1 Dataset — (XLSX) [file pone.0258840.s002.xlsx]

## Sheet: S1 Dataset
District	Total number of staff of the supermarket	Classification of supermarket (Supermarket will be classified as small if it has less than 10 staffs)	Number of counter attendants at the supermarket	Does the supermarket have provisions for sale of fresh meat?	Does the supermarket have a bakery?	01. Is mandatory hand washing enforced for all customers accessing the supermarket premises?		03. Are Infection Prevention and control procedures followed by all customers/clients accessing the supermarket?	04. Does the supermarket have someone (leader) or a team in charge of ensuring compliance to COVID-19 preventive measures?	05. Is/are the person/s involved in enforcing customer adherence to infection prevention and control procedures active?	05. Is/are the person/s involved in enforcing customer adherence correctly wearing face masks?	06. Is/are the person/s involved in enforcing customer adherence ensuring a social distance among themselves and clients?	07. Have staff received job-specific training/mentor-ship on infection prevention and control for COVID-19?	08. Does anyone record clients accessing the supermarket to enable easy follow-up in case of a suspected case?	09. Does the team in charge of infection prevention and control have dedicated time to conduct active hand hygiene promotion? (e.g. teaching monitoring hand hygiene performance, organizing new activities)	10. Are there provisions for work shifts among the staff of the supermarket?	11. Are staffs given a leave (or offs)?	12. What supplies are available for ensuring adherence to adherence to hand hygiene in the supermarket? (Tick all that applies).	12. What supplies are available for ensuring adherence to adherence to hand hygiene in the supermarket? (Tick all that applies)./Soap	12. What supplies are available for ensuring adherence to adherence to hand hygiene in the supermarket? (Tick all that applies)./Paper towels	12. What supplies are available for ensuring adherence to adherence to hand hygiene in the supermarket? (Tick all that applies)./Sanitiser	12. What supplies are available for ensuring adherence to adherence to hand hygiene in the supermarket? (Tick all that applies)./Alcohol-based hand rub	12. What supplies are available for ensuring adherence to adherence to hand hygiene in the supermarket? (Tick all that applies)./Chlorine	12. What supplies are available for ensuring adherence to adherence to hand hygiene in the supermarket? (Tick all that applies)./Water	12. What supplies are available for ensuring adherence to adherence to hand hygiene in the supermarket? (Tick all that applies)./None	13. Are hand hygiene facilities placed at the entrance of the supermarket? (Hand hygiene facilities include sanitizers, water and soap)	16. Is the hand washing facility well drained?	17. Does the supermarket periodically monitor and record adherence to hand hygiene and provide feedback to personnel regarding their performance?	19. Are there posters explaining the correct use of handrub or hand sanitizer?	20. Are there posters explaining correct hand washing technique?	21. Does the supermarket have sufficient and appropriate PPE available and readily accessible to staff? (for example, face masks or face shields)	22. Is PPE correctly used by the supermarket staff?	23. Does the supermarket provide disposable gloves to use during the shopping?	32. Does facility perform screening weekends?	33. Does the facility have a designated isolation room/ area for suspected cases of COVID 19?	34. Are staff trained on the use of comprehensive PPE?	35. Are staff trained on initial management of suspected cases?	36. Is there an available phone / phone credit for calling in the notification? (Alternative would be HCW or staff call on their phones – if this the case may ask if phone credits are provided)	37. Is the list of phone numbers available for staff in the event of a suspect case? (Must be readily available at the screening station. Staff should have one phone number for notification to avoid needing to call multiple stakeholders)	38. Do facility staff know who to call if a suspect case is identified? (Ask one or two staff members)	39. Does the facility have access to running water?	40. What is the water source?	41. Does the supermarket have adequate waste bins?	42. Is the environment kept tidy?	43. Is regular cleaning done at the supermarket?	44. Is there a regular cleaning schedule at the supermarket?	45. Are there COVID-19 posters displayed at the entrance of the supermarket?		47. Are toilet facilities available?
Kampala	0-10 staff	Mini	1-2	Yes	No	No		No	No				No	No		No	No	Water	0	0	0	0	0	1	0	Yes		No	No	No	No		No	No	No	No	No	No	Yes	No	Yes	National Water	No	No	Yes	Yes	No		Yes
Kampala	0-10 staff	Mini	1-2	No	No	No		No	No				Yes	No		Yes	Yes	Sanitiser Water	0	0	1	0	0	1	0	Yes		No	Yes	Yes	Yes	No	No	No	No	No	No	No	No	No	No		Yes	Yes	Yes	No	No		Yes
Kampala	0-10 staff	Mini	1-2	No	No	Yes		No	No				No	No		No	No	Soap Sanitiser	1	0	1	0	0	0	0	Yes		No	No	Yes	No		No	No	No	No	No	No	No	No	Yes	National Water	Yes	Yes	No	No	No		Yes
Kampala	0-10 staff	Mini	1-2	No	No	No		No	No				No	No		No	No	Water	0	0	0	0	0	1	0	Yes		No	No	No	No		No	No	No	No	No	No	No	No	Yes	Rain water tank	No	Yes	Yes	Yes	No		Yes
Kampala	0-10 staff	Mini	1-2	No	No	No		No	No				No	No		No	No	Water	0	0	0	0	0	1	0	Yes		No	No	No	Yes	No	No	No	No	Yes	No	Yes	Yes	Yes	Yes	National Water	Yes	Yes	No	No	No		Yes
Kampala	0-10 staff	Mini	1-2	No	No	No		No	No				No	No		No	No	Water Soap	1	0	0	0	0	1	0	Yes	Yes	No	No	No	No		No	No	No	No	No	No	No	No	Yes	National Water	Yes	Yes	Yes	No	No		Yes
Kampala	0-10 staff	Mini	1-2	No	No	No		No	No				No	No		No	Yes	Soap Water	1	0	0	0	0	1	0	Yes	Yes	No	No	No	Yes	No	No	No	No	No	No	Yes	Yes	Yes	Yes	National Water	Yes	Yes	Yes	No	No		Yes
Kampala	0-10 staff	Mini	1-2	No	No	No		No	No				Yes	No		No	No	Water Soap	1	0	0	0	0	1	0	Yes	Yes	No	No	No	No		No	No	No	No	No	No	No	No	No		No	No	No	No	No		Yes
Kampala	0-10 staff	Mini	1-2	No	No	No		No	No				No	No		No	No	Soap Water	1	0	0	0	0	1	0	Yes	Yes	No	No	No	No		No	No	No	No	No	No	No	No	Yes	National Water	Yes	Yes	Yes	Yes	No		Yes
Kampala	0-10 staff	Mini	1-2	No	No	No		No	No				No	No		No	No	Soap Water	1	0	0	0	0	1	0	Yes	Yes	No	Yes	Yes	No		No	No	No	No	No	No	No	No	No		Yes	Yes	Yes	Yes	No		Yes
Kampala	0-10 staff	Mini	1-2	No	No	No		No	No				No	No		No	No	Water Soap Sanitiser	1	0	1	0	0	1	0	Yes	Yes	No	Yes	Yes	No		No	No	No	No	No	No	No	No	Yes	National Water	Yes	Yes	Yes	Yes	Yes		Yes
Kampala	0-10 staff	Mini	1-2	No	No	No		No	No				No	No		No	No	Soap Water	1	0	0	0	0	1	0	Yes	No	No	No	No	No		No	No	No	Yes	No	No	No	No	Yes	National Water	Yes	Yes	Yes	Yes	No		Yes
Kampala	0-10 staff	Mini	1-2	No	No	Yes		No	No				No	No		No	No	Soap Water	1	0	0	0	0	1	0	Yes	Yes	No	No	No	No		No	No	No	Yes	No	No	No	No	Yes	National Water	Yes	Yes	Yes	Yes	No		Yes
Kampala	0-10 staff	Mini	1-2	No	No	Yes		No	Yes	No	No	Yes	Yes	No	No	No	No	Soap Water	1	0	0	0	0	1	0	Yes	Yes	No	Yes	Yes	Yes	No	No	No	No	Yes	No	No	No	Yes	Yes	National Water	Yes	Yes	Yes	Yes	No		Yes
Kampala	0-10 staff	Mini	1-2	No	No	No		No	No				No	No		No	No	Soap Water	1	0	0	0	0	1	0	Yes	No	No	No	No	Yes	Yes	No	No	No	Yes	Yes	No	No	No	Yes	National Water	Yes	Yes	Yes	Yes	No		Yes
Kampala	0-10 staff	Mini	1-2	No	No	No		No	No				No	No		No	No	Soap Water	1	0	0	0	0	1	0	Yes	Yes	No	No	No	No		No	No	No	No	No	No	No	No	Yes	National Water	Yes	Yes	Yes	Yes	No		Yes
Kampala	0-10 staff	Medium	3-4	No	No	No		No	No				Yes	No		Yes	Yes	Soap Water	1	0	0	0	0	1	0	Yes	Yes	No	No	No	Yes	No	No	No	No	No	No	No	No	No	Yes	National Water	No	No	No	No	No		Yes
Kampala	0-10 staff	Mini	1-2	No	No	No		No	No				No	No		No	Yes	Soap Water	1	0	0	0	0	1	0	Yes	Yes	No	No	No	Yes	No	No	No	No	No	No	No	No	No	Yes	National Water	Yes	Yes	No	No	No		Yes
Kampala	0-10 staff	Mini	1-2	No	No	No		No	No				No	No		No	Yes	Soap Sanitiser Water	1	0	1	0	0	1	0	Yes	Yes	No	No	No	Yes	No	No	No	No	No	No	No	No	No	Yes	National Water	Yes	Yes	Yes	Yes	No		Yes
Kampala	0-10 staff	Mini	1-2	No	No	No		No	Yes	No	No	No	Yes	No	No	No	No	Alcohol-based hand rub	0	0	0	1	0	0	0	Yes	Yes	No	No	No	Yes	No	No	No	No	No	No	No	Yes	Yes	Yes	National Water	Yes	Yes	Yes	Yes	No		No
Mukono	0-10 staff	Mini	1-2	No	No	No		No	No				No	No		No	Yes	Soap Water	1	0	0	0	0	1	0	Yes	Yes	No	No	No	Yes	No	No	No	No	No	No	No	Yes	Yes	Yes	National Water	Yes	Yes	Yes	Yes	No		Yes
Mukono	0-10 staff	Mini	1-2	No	No	No		No	No				No	No		No	No	Soap Water	1	0	0	0	0	1	0	Yes	No	No	No	No	No		No	No	No	No	No	No	Yes	Yes	Yes	National Water	Yes	Yes	Yes	Yes	No		Yes
Kampala	0-10 staff	Mini	1-2	No	No	No		No	No				No	No		No	No	Water Soap	1	0	0	0	0	1	0	Yes	Yes	No	No	No	No		No	No	No	No	No	No	No	Yes	Yes	Rain water tank	Yes	Yes	Yes	Yes	No		Yes
Kampala	0-10 staff	Mini	1-2	No	No	No		No	Yes	No	No	No	Yes	No	No	No	No	Soap Water Alcohol-based hand rub	1	0	0	1	0	1	0	Yes	Yes	No	No	No	Yes	No	No	No	No	No	No	No	No	No	Yes	National Water	Yes	Yes	Yes	Yes	No		Yes
Kampala	0-10 staff	Mini	1-2	No	No	No		No	No				No	No		No	No	Soap Water Sanitiser	1	0	1	0	0	1	0	Yes	Yes	No	No	No	Yes	No	No	No	No	No	No	Yes	Yes	Yes	Yes	Rain water tank	No	Yes	Yes	Yes	No		Yes
Kampala	0-10 staff	Mini	1-2	No	No	No		No	Yes	No	No	No	No	No	No	No	No	Soap Water Sanitiser None	1	0	1	0	0	1	1	Yes	Yes	No	No	No	Yes	Yes	No	No	No	Yes	No	Yes	Yes	Yes	Yes	Others	No	Yes	Yes	Yes	No		No
Kampala	0-10 staff	Mini	1-2	No	No	No		No	No				No	No		No	No	Soap Water	1	0	0	0	0	1	0	Yes	Yes	No	No	No	No		No	No	No	Yes	Yes	Yes	Yes	Yes	Yes	Rain water tank	Yes	Yes	Yes	Yes	No		Yes
Kampala	0-10 staff	Mini	1-2	No	No	No		No	No				Yes	No		No	No	Soap Sanitiser Water	1	0	1	0	0	1	0	Yes	Yes	No	No	No	Yes	Yes	No	No	No	Yes	Yes	Yes	Yes	Yes	Yes	Rain water tank	Yes	Yes	Yes	Yes	Yes		Yes
Kampala	0-10 staff	Mini	1-2	No	No	No		No	No				No	No		No	No	Soap Water	1	0	0	0	0	1	0	Yes	Yes	No	No	No	No		No	No	No	No	No	No	No	No	Yes	National Water	Yes	Yes	Yes	Yes	No		Yes
Kampala	0-10 staff	Mini	1-2	No	No	No		No	Yes	No	No	No	Yes	No	No	No	No	Water Soap	1	0	0	0	0	1	0	Yes	Yes	No	No	No	Yes	No	No	No	No	No	No	No	No	No	Yes	National Water	Yes	Yes	Yes	Yes	No		Yes
Kampala	0-10 staff	Mini	1-2	No	No	No		No	Yes	No	Yes	Yes	Yes	No	No	No	No	Soap Water	1	0	0	0	0	1	0	Yes	Yes	No	No	No	Yes	No	No	No	No	No	No	No	No	No	Yes	National Water	No	Yes	Yes	No	No		Yes
Kampala	0-10 staff	Mini	1-2	No	No	No		No	No				Yes	No		No	No	Water Soap	1	0	0	0	0	1	0	Yes	Yes	No	No	No	Yes	No	No	Yes	No	Yes	No	Yes	Yes	Yes	Yes	National Water	Yes	Yes	Yes	Yes	No		Yes
Kampala	0-10 staff	Mini	1-2	No	No	No		No	No				Yes	No		No	No	Soap Water	1	0	0	0	0	1	0	Yes	Yes	No	No	No	Yes	No	No	No	No	No	No	No	No	No	No		Yes	Yes	Yes	Yes	Yes		Yes
Kampala	0-10 staff	Mini	1-2	No	No	Yes		No	Yes	No	Yes	Yes	Yes	No	No	No	No	Soap Water	1	0	0	0	0	1	0	Yes	Yes	No	No	No	Yes	No	No	No	No	No	No	Yes	Yes	No	Yes	National Water	Yes	Yes	Yes	Yes	No		Yes
Kampala	0-10 staff	Mini	1-2	No	No	No		No	No				No	No		No	No	Soap Water	1	0	0	0	0	1	0	Yes	Yes	Yes	No	No	No		No	No	No	Yes	Yes	No	No	Yes	Yes	National Water	Yes	Yes	Yes	Yes	No		Yes
Kampala	0-10 staff	Mini	1-2	No	No	No		No	Yes	No	Yes	Yes	Yes	No	No	No	Yes	Water Soap Sanitiser	1	0	1	0	0	1	0	Yes	Yes	No	Yes	Yes	Yes	Yes	No	No	No	No	No	No	No	No	Yes	National Water	Yes	Yes	Yes	Yes	Yes		Yes
Kampala	0-10 staff	Mini	1-2	No	No	No		No	No				No	No		No	Yes	Soap Water	1	0	0	0	0	1	0	Yes	No	No	No	No	No		No	No	No	Yes	Yes	No	Yes	Yes	Yes	National Water	Yes	Yes	Yes	Yes	Yes		Yes
Kampala	0-10 staff	Mini	1-2	No	No	No		No	No				No	No		No	No	Soap Water	1	0	0	0	0	1	0	Yes	Yes	No	No	No	No		No	No	No	Yes	Yes	No	No	No	Yes	National Water	No	Yes	Yes	Yes	No		Yes
Kampala	0-10 staff	Mini	1-2	No	No	No		No	No				No	No		No	No	Soap Water	1	0	0	0	0	1	0	Yes	Yes	No	Yes	Yes	No		No	No	No	No	No	Yes	Yes	Yes	Yes	National Water	Yes	Yes	Yes	Yes	No		Yes
Kampala	0-10 staff	Mini	1-2	No	No	No		No	No				No	No		No	No	Water	0	0	0	0	0	1	0	Yes	Yes	Yes	No	No	Yes	No	No	No	No	No	No	No	No	No	Yes	National Water	Yes	Yes	Yes	Yes	No		Yes
Kampala	0-10 staff	Mini	1-2	No	No	Yes		No	No				No	No		No	No	Soap Water	1	0	0	0	0	1	0	Yes	Yes	No	No	No	No		No	No	No	Yes	No	Yes	Yes	Yes	Yes	National Water	Yes	Yes	Yes	Yes	No		Yes
Kampala	0-10 staff	Mini	1-2	No	No	No		No	No				No	No		No	Yes	Soap Water Sanitiser	1	0	1	0	0	1	0	Yes	Yes	No	No	No	Yes	No	No	No	No	No	No	Yes	Yes	Yes	Yes	National Water	Yes	Yes	Yes	Yes	No		Yes
Mukono	0-10 staff	Mini	1-2	No	No	No		No	No				Yes	No		No	No	Soap Chlorine	1	0	0	0	1	0	0	Yes	Yes	No	No	No	Yes	Yes	No	No	No	No	No	No	No	Yes	Yes	National Water	Yes	Yes	Yes	No	No		Yes
Kampala	0-10 staff	Mini	1-2	No	No	No		No	No				No	No		No	No	Soap Water	1	0	0	0	0	1	0	Yes	Yes	No	No	No	No		No	No	No	No	No	Yes	No	No	Yes	National Water	Yes	Yes	Yes	Yes	No		Yes
Kampala	0-10 staff	Mini	1-2	No	No	No		No	No				Yes	No		No	No	Soap Water	1	0	0	0	0	1	0	Yes	Yes	No	No	No	No		No	No	No	Yes	No	Yes	No	Yes	Yes	National Water	Yes	Yes	Yes	Yes	No		Yes
Kampala	0-10 staff	Mini	1-2	No	No	No		No	No				No	No		No	Yes	Soap Water	1	0	0	0	0	1	0	Yes	Yes	No	No	No	No		No	No	No	No	No	No	No	No	Yes	National Water	Yes	Yes	Yes	No	No		Yes
Kampala	0-10 staff	Mini	1-2	No	No	No		No	Yes	No	No	No	No	No	No	No	No	Soap Water	1	0	0	0	0	1	0	Yes	Yes	No	No	No	Yes	No	No	No	No	No	No	No	No	No	Yes	National Water	Yes	Yes	Yes	Yes	No		Yes
Kampala	0-10 staff	Mini	1-2	No	No	No		No	Yes	No	No	Yes	No	No	Yes	No	No	Sanitiser	0	0	1	0	0	0	0	Yes	Yes	No	No	No	Yes	No	No	No	No	Yes	Yes	No	No	Yes	Yes	National Water	Yes	Yes	Yes	Yes	Yes		Yes
Kampala	0-10 staff	Mini	1-2	No	No	No		No	Yes	No	No	Yes	No	No	Yes	Yes	Yes	Soap Sanitiser Water	1	0	1	0	0	1	0	Yes	Yes	No	No	No	Yes	No	No	No	No	No	No	No	No	No	Yes	National Water	Yes	Yes	Yes	Yes	No		Yes
Kampala	0-10 staff	Mini	1-2	No	No	No		No	No				No	No		Yes	Yes	Soap Water	1	0	0	0	0	1	0	Yes	Yes	No	No	No	No		No	No	No	Yes	Yes	No	Yes	Yes	Yes	National Water	Yes	Yes	Yes	Yes	No		Yes
Kampala	0-10 staff	Mini	1-2	No	No	No		No	No				No	No		No	No	Soap Water	1	0	0	0	0	1	0	Yes	Yes	No	No	No	No		No	No	No	No	No	Yes	Yes	Yes	Yes	National Water	Yes	Yes	Yes	Yes	No		Yes
Mukono	0-10 staff	Mini	1-2	No	No	No		No	No				No	No		No	No	Soap Water	1	0	0	0	0	1	0	Yes	Yes	No	No	No	No		No	No	No	No	No	No	Yes	Yes	Yes	National Water	Yes	Yes	Yes	Yes	No		Yes
Kampala	0-10 staff	Mini	1-2	No	No	No		No	No				No	No		Yes	Yes	Soap Water Sanitiser	1	0	1	0	0	1	0	Yes	Yes	No	No	No	Yes	No	No	No	No	No	No	No	Yes	No	Yes	National Water	Yes	Yes	Yes	Yes	No		Yes
Kampala	0-10 staff	Mini	1-2	No	No	Yes		No	No				Yes	No		No	No	Soap Water	1	0	0	0	0	1	0	Yes	Yes	No	No	No	Yes	No	No	No	No	Yes	Yes	Yes	Yes	Yes	Yes	National Water	No	Yes	Yes	Yes	No		Yes
Kampala	0-10 staff	Mini	1-2	No	No	No		No	No				No	No		No	No	Soap Water	1	0	0	0	0	1	0	Yes	Yes	No	Yes	Yes	No		No	No	No	Yes	Yes	Yes	Yes	Yes	Yes	National Water	Yes	Yes	Yes	Yes	Yes		Yes
Kampala	0-10 staff	Mini	1-2	No	No	No		No	No				No	No		No	Yes	Sanitiser	0	0	1	0	0	0	0	Yes	Yes	No	Yes	Yes	No		No	No	No	No	No	Yes	No	Yes	Yes	National Water	Yes	Yes	Yes	No	No		Yes
Mukono	0-10 staff	Mini	1-2	No	No	Yes		No	Yes	No	Yes	Yes	Yes	No	No	No	Yes	Soap Water Alcohol-based hand rub	1	0	0	1	0	1	0	Yes	Yes	No	Yes	Yes	Yes	Yes	No	No	No	No	No	No	No	No	Yes	National Water	Yes	Yes	Yes	No	No		Yes
Kampala	0-10 staff	Mini	1-2	No	No	Yes		No	No				No	No		No	Yes	Soap Water Alcohol-based hand rub Sanitiser	1	0	1	1	0	1	0	Yes	Yes	No	No	Yes	Yes	No	No	No	No	No	No	No	No	No	Yes	National Water	Yes	Yes	Yes	Yes	No		Yes
Mukono	0-10 staff	Mini	1-2	No	No	Yes		No	No				No	No		No	No	Soap Water	1	0	0	0	0	1	0	Yes	Yes	No	No	No	Yes	No	No	No	No	Yes	No	No	No	No	Yes	National Water	Yes	Yes	Yes	Yes	No		Yes
Kampala	0-10 staff	Mini	1-2	No	No	Yes		No	No				Yes	No		Yes	No	Water Soap	1	0	0	0	0	1	0	Yes	Yes	No	No	No	Yes	Yes	No	No	No	No	No	No	No	No	No		Yes	Yes	Yes	Yes	No		Yes
Kampala	0-10 staff	Mini	1-2	No	No	Yes		No	No				No	No		No	No	Sanitiser Water Soap	1	0	1	0	0	1	0	Yes	Yes	No	No	No	No		No	No	No	No	No	No	No	No	Yes	National Water	Yes	Yes	Yes	Yes	No		No
Kampala	0-10 staff	Mini	1-2	No	No	No		No	No				No	No		No	Yes	Soap Water	1	0	0	0	0	1	0	Yes	Yes	No	No	No	No		No	No	No	Yes	No	Yes	Yes	No	Yes	National Water	Yes	Yes	Yes	Yes	Yes		Yes
Kampala	0-10 staff	Mini	1-2	No	No	No		No	No				No	No		No	No	Sanitiser Soap Water	1	0	1	0	0	1	0	Yes	Yes	No	No	No	No		No	No	No	No	No	Yes	Yes	Yes	Yes	National Water	Yes	Yes	Yes	Yes	Yes		Yes
Kampala	0-10 staff	Mini	1-2	No	No	Yes		No	Yes	No	No	Yes	No	No	No	No	No	Soap Water Sanitiser	1	0	1	0	0	1	0	Yes	Yes	No	No	No	Yes	No	No	No	No	No	No	Yes	Yes	Yes	Yes	National Water	Yes	Yes	Yes	Yes	No		Yes
Kampala	0-10 staff	Mini	1-2	No	No	No		No	No				No	No		No	No	Soap Water Sanitiser	1	0	1	0	0	1	0	Yes	Yes	No	No	No	Yes	No	No	No	No	No	No	No	Yes	Yes	Yes	National Water	Yes	Yes	Yes	Yes	No		Yes
Kampala	0-10 staff	Mini	1-2	No	No	No		No	No				Yes	No		No	No	Soap Water	1	0	0	0	0	1	0	Yes	Yes	No	No	No	No		No	No	No	No	No	No	No	No	No		Yes	Yes	Yes	Yes	No		Yes
Mukono	0-10 staff	Mini	1-2	No	No	No		No	No				Yes	No		No	No	Soap Water	1	0	0	0	0	1	0	Yes	Yes	No	No	No	No		No	No	No	Yes	Yes	No	No	No	Yes	National Water	Yes	Yes	Yes	No	No		Yes
Mukono	0-10 staff	Mini	1-2	No	No	No		No	Yes	No	No	No	No	No	Yes	Yes	Yes	Soap Water Sanitiser	1	0	1	0	0	1	0	Yes	Yes	No	No	No	Yes	Yes	No	No	No	Yes	Yes	Yes	Yes	Yes	Yes	National Water	Yes	Yes	Yes	Yes	Yes		Yes
Kampala	0-10 staff	Mini	1-2	No	No	No		No	No				No	No		No	Yes	Soap Water	1	0	0	0	0	1	0	Yes	Yes	No	No	No	No		No	No	No	Yes	No	Yes	Yes	Yes	Yes	National Water	Yes	Yes	Yes	Yes	No		Yes
Kampala	0-10 staff	Mini	1-2	No	No	No		Yes	Yes	Yes	No	Yes	No	No	No	No	No	Soap Water	1	0	0	0	0	1	0	Yes	Yes	No	No	No	No		No	No	No	No	No	No	Yes	Yes	Yes	National Water	Yes	Yes	Yes	Yes	Yes		Yes
Kampala	0-10 staff	Medium	1-2	No	No	Yes		No	Yes	No	Yes	Yes	Yes	No	No	No	No	Soap Water	1	0	0	0	0	1	0	Yes	Yes	No	No	No	Yes	Yes	No	No	No	Yes	No	Yes	Yes	Yes	Yes	National Water	Yes	Yes	Yes	Yes	Yes		Yes
Kampala	0-10 staff	Mini	1-2	No	No	No		No	No				No	No		No	No	Soap Water	1	0	0	0	0	1	0	Yes	Yes	No	No	No	No		No	No	No	No	No	No	Yes	Yes	Yes	National Water	Yes	Yes	Yes	Yes	Yes		Yes
Kampala	0-10 staff	Mini	1-2	No	No	No		No	No				No	No		No	No	Soap Water	1	0	0	0	0	1	0	Yes	Yes	No	No	No	No		No	No	No	Yes	No	No	Yes	Yes	Yes	National Water	Yes	Yes	Yes	Yes	No		Yes
Kampala	0-10 staff	Mini	1-2	No	No	No		No	No				No	No		Yes	Yes	Soap Water	1	0	0	0	0	1	0	Yes	Yes	No	No	No	No		No	No	No	No	No	No	No	No	Yes	National Water	No	Yes	Yes	Yes	No		Yes
Kampala	0-10 staff	Mini	1-2	No	No	No		No	Yes	No	No	No	No	No	No	No	Yes	Soap Water Sanitiser	1	0	1	0	0	1	0	Yes	Yes	No	No	No	Yes	No	No	No	No	No	No	Yes	No	No	Yes	National Water	Yes	Yes	Yes	Yes	No		Yes
Kampala	0-10 staff	Mini	1-2	No	No	No		No	Yes	No	No	Yes	No	No	No	No	Yes	Soap Sanitiser Water	1	0	1	0	0	1	0	Yes	Yes	No	No	No	Yes	No	No	No	No	No	No	No	No	No	Yes	National Water	Yes	Yes	Yes	Yes	No		Yes
Kampala	0-10 staff	Mini	1-2	No	No	No		No	Yes	No	No	No	No	No	No	No	Yes	Soap Water Sanitiser	1	0	1	0	0	1	0	Yes	Yes	No	No	No	No		No	No	No	No	No	No	No	No	Yes	National Water	Yes	Yes	Yes	Yes	Yes		Yes
Kampala	0-10 staff	Mini	1-2	No	No	No		No	No				Yes	No		Yes	Yes	Soap Water Chlorine	1	0	0	0	1	1	0	Yes	Yes	No	No	No	Yes	Yes	No	No	No	No	No	No	Yes	Yes	Yes	National Water	Yes	Yes	Yes	Yes	No		Yes
Kampala	0-10 staff	Mini	1-2	No	No	No		No	No				Yes	No		No	No	Soap Water	1	0	0	0	0	1	0	Yes	Yes	No	No	No	No		No	No	No	No	No	Yes	Yes	Yes	Yes	National Water	Yes	Yes	Yes	Yes	No		Yes
Kampala	0-10 staff	Mini	1-2	No	No	No		No	No				Yes	No		No	Yes	Alcohol-based hand rub	0	0	0	1	0	0	0	Yes	Yes	No	No	No	Yes	Yes	No	No	No	No	No	No	Yes	Yes	Yes	National Water	Yes	Yes	Yes	Yes	No		Yes
Kampala	0-10 staff	Mini	1-2	No	No	No		No	Yes	No	No	Yes	No	No	No	No	Yes	Soap Sanitiser Water	1	0	1	0	0	1	0	Yes	Yes	No	No	No	No		No	No	No	No	No	No	Yes	Yes	Yes	National Water	Yes	Yes	Yes	Yes	Yes		Yes
Kampala	0-10 staff	Mini	1-2	No	No	Yes		No	Yes	No	No	No	No	No	No	No	Yes	Soap Alcohol-based hand rub Water	1	0	0	1	0	1	0	Yes	No	No	No	No	No		No	No	No	No	No	No	Yes	Yes	Yes	National Water	Yes	Yes	Yes	Yes	No		Yes
Kampala	0-10 staff	Mini	1-2	No	No	No		No	No				No	No		No	Yes	Soap Alcohol-based hand rub Water	1	0	0	1	0	1	0	Yes	Yes	No	No	No	Yes	Yes	No	No	No	No	No	Yes	Yes	Yes	Yes	National Water	Yes	Yes	Yes	Yes	Yes		Yes
Kampala	0-10 staff	Mini	1-2	No	No	No		No	Yes	No	No	No	No	No	No	No	Yes	Soap Alcohol-based hand rub Water	1	0	0	1	0	1	0	Yes	Yes	No	No	No	Yes	No	No	No	No	Yes	No	No	No	No	Yes	National Water	Yes	Yes	Yes	Yes	No		Yes
Kampala	0-10 staff	Medium	1-2	No	No	Yes		No	Yes	No	No	No	No	No	No	No	Yes	Soap Water Alcohol-based hand rub	1	0	0	1	0	1	0	Yes	Yes	No	No	No	Yes	Yes	No	No	No	No	No	No	Yes	Yes	No		Yes	Yes	Yes	Yes	No		No
Kampala	0-10 staff	Medium	1-2	No	No	Yes		No	No				No	No		No	No	Water	0	0	0	0	0	1	0	Yes	Yes	No	No	No	No		No	No	No	No	No	No	Yes	Yes	Yes	National Water	Yes	Yes	Yes	Yes	Yes		Yes
Kampala	0-10 staff	Mini	1-2	No	No	Yes		No	Yes	No	No	No	Yes	No	No	No	No	Soap Water Alcohol-based hand rub	1	0	0	1	0	1	0	Yes	Yes	No	No	No	No		No	No	No	No	No	No	Yes	Yes	Yes	National Water	Yes	Yes	Yes	Yes	No		Yes
Kampala	0-10 staff	Medium	1-2	No	No	Yes		No	No				Yes	No		No	No	Soap Water Alcohol-based hand rub	1	0	0	1	0	1	0	Yes	Yes	No	No	No	Yes	No	No	No	No	No	No	No	Yes	Yes	Yes	National Water	Yes	Yes	Yes	Yes	No		Yes
Kampala	0-10 staff	Mini	1-2	No	No	Yes		No	Yes	No	No	No	No	No	No	No	No	Soap Water	1	0	0	0	0	1	0	Yes	No	No	No	No	Yes	No	No	No	No	Yes	Yes	No	No	Yes	Yes	National Water	Yes	Yes	Yes	No	No		Yes
Kampala	0-10 staff	Mini	1-2	No	No	Yes		No	No				No	No		No	Yes	Soap Water Sanitiser	1	0	1	0	0	1	0	Yes	Yes	No	No	No	Yes	No	No	No	No	Yes	Yes	No	No	Yes	Yes	National Water	Yes	No	Yes	No	No		Yes
Kampala	0-10 staff	Mini	1-2	No	No	Yes		No	Yes	No	No	No	No	No	No	No	Yes	Soap Water Alcohol-based hand rub	1	0	0	1	0	1	0	Yes	Yes	No	No	No	No		No	No	No	Yes	Yes	No	Yes	Yes	No		No	No	Yes	No	No		Yes
Kampala	0-10 staff	Mini	1-2	No	No	No		No	Yes	No	No	No	No	No	No	No	Yes	Soap Alcohol-based hand rub Water	1	0	0	1	0	1	0	Yes	Yes	No	No	No	Yes	No	No	No	No	Yes	Yes	Yes	Yes	Yes	Yes	National Water	Yes	Yes	Yes	Yes	No		Yes
Kampala	0-10 staff	Mini	1-2	No	No	Yes		No	No				No	No		No	Yes	Soap Alcohol-based hand rub Water	1	0	0	1	0	1	0	Yes	Yes	No	No	No	Yes	No	No	No	No	No	No	Yes	Yes	Yes	Yes	National Water	Yes	Yes	Yes	Yes	Yes		Yes
Mukono	0-10 staff	Mini	1-2	No	No	No		No	Yes	No	No	No	No	No	No	No	No	Soap Water Alcohol-based hand rub	1	0	0	1	0	1	0	Yes	Yes	No	No	No	Yes	Yes	No	No	No	No	No	No	Yes	No	Yes	National Water	Yes	Yes	Yes	Yes	No		Yes
Kampala	0-10 staff	Mini	1-2	Yes	No	No		No	Yes	No	No	No	No	No	No	No	Yes	Soap Alcohol-based hand rub Water	1	0	0	1	0	1	0	Yes	Yes	No	No	No	Yes	Yes	No	No	No	No	No	Yes	Yes	Yes	Yes	National Water	Yes	Yes	Yes	Yes	Yes		Yes
Kampala	0-10 staff	Mini	1-2	No	No	No		No	No				No	No		No	Yes	Soap Water	1	0	0	0	0	1	0	Yes	Yes	Yes	No	No	Yes	Yes	No	No	No	Yes	Yes	Yes	Yes	Yes	Yes	National Water	Yes	Yes	Yes	Yes	No		Yes
Kampala	0-10 staff	Mini	1-2	No	No	No		No	Yes	No	No	No	No	No	No	No	No	Soap Water Sanitiser	1	0	1	0	0	1	0	Yes	No	No	No	No	Yes	No	No	No	No	Yes	No	No	No	No	Yes	National Water	Yes	Yes	Yes	Yes	No		Yes
Kampala	0-10 staff	Mini	1-2	No	No	No		No	Yes	No	No	No	No	No	No	No	Yes	Soap Water Alcohol-based hand rub	1	0	0	1	0	1	0	Yes	No	No	No	No	No		No	No	No	No	No	No	No	No	Yes	National Water	Yes	Yes	Yes	Yes	No		No
Mukono	0-10 staff	Mini	1-2	No	No	No		No	No				No	No		No	No	Soap Water	1	0	0	0	0	1	0	Yes	Yes	No	No	No	Yes	No	No	No	No	No	No	No	No	No	Yes	National Water	Yes	Yes	Yes	No	No		Yes
Kampala	0-10 staff	Medium	3-4	No	No	No		No	Yes	No	No	No	No	No	No	No	Yes	Soap Water Alcohol-based hand rub	1	0	0	1	0	1	0	Yes	No	No	No	No	Yes	No	No	No	No	No	No	No	No	No	No		Yes	No	No	No	No		Yes
Kampala	0-10 staff	Mini	1-2	No	No	No		No	No				Yes	No		No	No	Soap Water	1	0	0	0	0	1	0	Yes	Yes	No	No	No	No		No	No	No	No	No	No	No	No	Yes	National Water	Yes	Yes	Yes	No	No		Yes
Mukono	0-10 staff	Medium	1-2	No	No	No		No	No				Yes	No		No	No	Soap Water	1	0	0	0	0	1	0	Yes	Yes	No	No	No	No		No	No	No	No	No	No	No	No	No		Yes	Yes	Yes	Yes	No		Yes
Kampala	0-10 staff	Mini	1-2	No	No	No		No	No				No	No		No	No	Soap Water	1	0	0	0	0	1	0	Yes	Yes	No	No	No	No		No	No	No	No	Yes	Yes	No	No	Yes	National Water	No	Yes	Yes	No	No		Yes
Kampala	0-10 staff	Mini	1-2	No	No	No		No	No				Yes	No		No	No	Soap Water	1	0	0	0	0	1	0	Yes	Yes	No	No	Yes	Yes	No	No	No	No	No	No	No	No	No	Yes	National Water	No	Yes	No	No	No		Yes
Mukono	0-10 staff	Mini	1-2	No	No	No		No	Yes	No	No	No	Yes	No	No	No	No	Soap Water	1	0	0	0	0	1	0	Yes	Yes	No	No	No	Yes	No	No	No	No	No	No	No	No	No	Yes	National Water	Yes	Yes	Yes	No	No		Yes
Kampala	0-10 staff	Mini	1-2	No	No	No		No	Yes	No	No	Yes	No	No	No	No	Yes	Soap Alcohol-based hand rub Water	1	0	0	1	0	1	0	Yes	Yes	No	No	No	Yes	No	No	No	No	No	No	No	No	No	No		Yes	Yes	Yes	No	No		Yes
Kampala	0-10 staff	Mini	1-2	No	No	No		No	Yes	No	No	No	No	No	No	No	Yes	Soap Water Sanitiser	1	0	1	0	0	1	0	Yes	Yes	No	No	No	Yes	No	No	No	No	No	No	No	Yes	Yes	Yes	National Water	Yes	Yes	Yes	Yes	Yes		Yes
Kampala	0-10 staff	Medium	1-2	No	No	No		No	Yes	No	No	No	No	No	No	No	Yes	Soap Alcohol-based hand rub Water	1	0	0	1	0	1	0	Yes	Yes	No	No	No	Yes	No	No	No	No	No	No	No	No	No	Yes	National Water	Yes	Yes	Yes	Yes	No		Yes
Kampala	0-10 staff	Medium	1-2	No	No	Yes		No	No				Yes	No		No	No	Soap Water	1	0	0	0	0	1	0	Yes	Yes	No	No	No	No		No	No	No	Yes	Yes	No	No	Yes	Yes	National Water	No	Yes	Yes	Yes	No		Yes
Kampala	0-10 staff	Mini	1-2	No	No	No		No	Yes	No	No	No	No	No	No	No	No	Soap Water	1	0	0	0	0	1	0	Yes	Yes	No	No	No	No		No	No	No	No	No	No	No	No	No		Yes	Yes	Yes	No	No		Yes
Kampala	0-10 staff	Medium	3-4	Yes	No	Yes		No	No				No	No		No	No	Soap Water	1	0	0	0	0	1	0	Yes	Yes	No	No	No	No		No	No	No	No	No	No	No	No	Yes	National Water	Yes	Yes	Yes	No	No		Yes
Kampala	0-10 staff	Mini	1-2	No	No	Yes		No	No				No	No		No	No	None	0	0	0	0	0	0	1	No		No	No	No	No		No	No	No	Yes	Yes	Yes	Yes	Yes	Yes	National Water	Yes	Yes	Yes	Yes	Yes		Yes
Kampala	0-10 staff	Mini	1-2	No	No	Yes		No	No				No	No		No	No	None	0	0	0	0	0	0	1	No		No	No	No	No		No	No	No	Yes	Yes	No	No	No	Yes	National Water	Yes	Yes	Yes	Yes	Yes		Yes
Mukono	0-10 staff	Medium	1-2	No	No	Yes		No	No				No	No		No	No	None	0	0	0	0	0	0	1	No		No	No	No	No		No	No	No	Yes	No	Yes	Yes	Yes	Yes	National Water	Yes	Yes	Yes	Yes	No		Yes
Kampala	0-10 staff	Medium	3-4	Yes	No	Yes		No	No				No	No		No	No	None	0	0	0	0	0	0	1	No		No	No	No	No		No	No	No	No	No	No	No	No	Yes	National Water	Yes	Yes	Yes	No	No		Yes
Mukono	0-10 staff	Mini	1-2	No	No	No		No	No				No	No		No	No	None	0	0	0	0	0	0	1	No		No	No	No	No		No	No	No	No	No	No	No	No	Yes	National Water	Yes	Yes	Yes	Yes	No		No
Kampala	0-10 staff	Medium	1-2	No	No	No		No	No				Yes	No		No	No	None	0	0	0	0	0	0	1	No		No	No	No	No		No	No	No	No	No	Yes	Yes	Yes	Yes	National Water	Yes	Yes	Yes	Yes	No		Yes
Mukono	0-10 staff	Medium	1-2	Yes	Yes	No		No	No				No	No		No	No	Sanitiser	0	0	1	0	0	0	0	No		No	No	No	No		No	No	No	No	No	No	No	No	No		Yes	Yes	Yes	Yes	No		Yes
Kampala	0-10 staff	Mini	1-2	No	No	No		No	No				No	No		No	No	None	0	0	0	0	0	0	1	No		No	No	No	No		No	No	No	No	No	No	No	No	No		Yes	Yes	Yes	No	No		Yes
Kampala	0-10 staff	Medium	1-2	No	No	No		No	No				No	No		No	No	Sanitiser	0	0	1	0	0	0	0	No		No	No	No	No		No	No	No	Yes	No	Yes	Yes	Yes	Yes	National Water	Yes	Yes	Yes	Yes	No		Yes
Kampala	0-10 staff	Medium	1-2	No	No	No		No	No				No	No		No	No	None	0	0	0	0	0	0	1	No		No	No	No	No		No	No	No	Yes	Yes	No	Yes	Yes	Yes	National Water	Yes	Yes	Yes	Yes	No		Yes
Kampala	0-10 staff	Mini	1-2	No	No	No		No	No				Yes	No		No	No	Alcohol-based hand rub Soap Water	1	0	0	1	0	1	0	Yes	Yes	No	No	No	No		No	No	No	No	No	No	No	No	Yes	National Water	Yes	Yes	Yes	Yes	No		Yes
Kampala	0-10 staff	Mini	1-2	No	No	No		No	No				No	No		Yes	No	Soap Water	1	0	0	0	0	1	0	Yes	Yes	No	No	Yes	No		No	No	No	Yes	No	Yes	Yes	Yes	Yes	National Water	Yes	Yes	Yes	Yes	Yes		Yes
Kampala	0-10 staff	Mini	1-2	No	No	No		No	No				No	No		No	No	Water Soap	1	0	0	0	0	1	0	Yes	Yes	No	No	No	No		No	Yes	No	No	No	Yes	Yes	Yes	Yes	National Water	Yes	Yes	Yes	Yes	No		Yes
Kampala	0-10 staff	Mini	1-2	No	No	No		No	No				Yes	Yes		No	Yes	Soap Water	1	0	0	0	0	1	0	Yes	Yes	Yes	No	Yes	Yes	Yes	No	Yes	No	No	No	No	Yes	Yes	Yes	National Water	Yes	Yes	Yes	Yes	No		Yes
Kampala	0-10 staff	Medium	3-4	Yes	No	No		No	No				No	No		No	Yes	Soap Water	1	0	0	0	0	1	0	Yes	Yes	No	No	No	No		No	Yes	No	Yes	No	Yes	Yes	Yes	Yes	National Water	Yes	Yes	Yes	Yes	Yes		Yes
Mukono	0-10 staff	Mini	1-2	No	No	No		No	No				No	No		No	No	Soap Water	1	0	0	0	0	1	0	Yes	Yes	No	Yes	Yes	Yes	Yes	No	No	No	No	No	Yes	No	Yes	Yes	National Water	Yes	Yes	Yes	No	Yes		Yes
Kampala	0-10 staff	Mini	1-2	No	No	No		No	Yes	No	No	Yes	Yes	No	No	No	Yes	Soap Sanitiser Water	1	0	1	0	0	1	0	Yes	Yes	No	No	No	Yes	Yes	No	No	No	No	No	Yes	No	No	Yes	National Water	Yes	Yes	Yes	No	No		Yes
Kampala	0-10 staff	Mini	1-2	No	No	Yes		No	No				No	No		No	No	Soap Water	1	0	0	0	0	1	0	Yes	Yes	No	No	No	No		No	No	No	Yes	No	Yes	Yes	Yes	Yes	National Water	Yes	Yes	Yes	Yes	No		Yes
Mukono	0-10 staff	Mini	1-2	No	No	Yes		No	No				No	No		Yes	Yes	Water Soap	1	0	0	0	0	1	0	Yes	Yes	No	No	Yes	No		No	No	No	No	No	Yes	Yes	Yes	Yes	National Water	Yes	Yes	Yes	Yes	No		Yes
Kampala	0-10 staff	Medium	1-2	No	No	No		No	No				No	No		No	No	Soap Water	1	0	0	0	0	1	0	Yes	Yes	No	Yes	Yes	No		No	Yes	No	No	No	No	No	No	Yes	National Water	Yes	Yes	Yes	Yes	No		Yes
Kampala	0-10 staff	Medium	3-4	Yes	No	No		No	No				No	No		No	No	Soap Water	1	0	0	0	0	1	0	Yes	Yes	No	No	No	No		No	Yes	No	Yes	Yes	Yes	Yes	Yes	Yes	National Water	Yes	Yes	Yes	Yes	Yes		Yes
Kampala	0-10 staff	Mini	1-2	No	No	No		No	Yes	No	No	Yes	No	No	No	No	Yes	Soap Sanitiser Water	1	0	1	0	0	1	0	Yes	Yes	No	No	No	Yes	No	No	No	No	No	No	No	No	No	No		Yes	Yes	Yes	Yes	No		Yes
Kampala	0-10 staff	Medium	3-4	Yes	No	No		Yes	No				Yes	No		No	No	Sanitiser Alcohol-based hand rub	0	0	1	1	0	0	0	Yes	Yes	No	Yes	Yes	Yes	Yes	No	No	No	Yes	Yes	No	Yes	Yes	Yes	National Water	No	Yes	Yes	Yes	Yes		Yes
Mukono	0-10 staff	Medium	1-2	No	No	No		No	No				No	No		No	No	Soap Water	1	0	0	0	0	1	0	Yes	Yes	No	No	No	Yes	No	No	No	No	No	No	No	No	No	Yes	National Water	Yes	Yes	Yes	Yes	No		Yes
Kampala	0-10 staff	Medium	1-2	No	No	Yes		No	No				No	No		No	No	Soap Water	1	0	0	0	0	1	0	Yes	Yes	No	No	No	No		No	No	No	Yes	Yes	Yes	Yes	Yes	Yes	Rain water tank	Yes	Yes	Yes	Yes	No		Yes
Kampala	0-10 staff	Medium	1-2	No	No	Yes		No	Yes	No	No	No	No	No	No	No	Yes	Soap Water Alcohol-based hand rub	1	0	0	1	0	1	0	Yes	Yes	No	No	No	Yes	No	No	No	No	No	No	No	No	No	Yes	National Water	Yes	Yes	Yes	Yes	No		Yes
Kampala	0-10 staff	Mini	1-2	No	No	Yes		No	No				Yes	No		No	No	Soap Water Alcohol-based hand rub	1	0	0	1	0	1	0	Yes	Yes	No	No	No	Yes	Yes	No	No	No	No	No	Yes	Yes	Yes	Yes	National Water	Yes	Yes	Yes	Yes	No		Yes
Kampala	0-10 staff	Mini	1-2	No	No	Yes		No	No				No	No		No	No	Sanitiser	0	0	1	0	0	0	0	No		No	No	No	No		No	No	No	Yes	No	No	No	No	Yes	National Water	Yes	Yes	Yes	Yes	No		Yes
Kampala	0-10 staff	Mini	1-2	Yes	No	No		No	Yes	Yes	No	No	Yes	No	No	No	Yes	Soap Water Sanitiser	1	0	1	0	0	1	0	Yes	Yes	No	No	No	Yes	Yes	No	No	No	Yes	No	No	Yes	Yes	Yes	National Water	Yes	Yes	Yes	Yes	No		Yes
Kampala	0-10 staff	Medium	3-4	No	Yes	Yes		No	Yes	Yes	No	No	Yes	No	No	No	No	Soap Sanitiser Water	1	0	1	0	0	1	0	Yes	Yes	No	No	No	Yes	No	No	No	No	No	No	No	No	No	Yes	National Water	Yes	Yes	Yes	Yes	No		Yes
Kampala	0-10 staff	Mini	1-2	No	No	Yes		No	Yes	No	Yes	Yes	No	No	No	No	Yes	Soap Water Alcohol-based hand rub	1	0	0	1	0	1	0	Yes	Yes	No	Yes	Yes	Yes	Yes	No	No	No	Yes	No	No	No	No	Yes	National Water	Yes	Yes	Yes	Yes	Yes		Yes
Kampala	0-10 staff	Medium	3-4	No	No	No		No	Yes	Yes	No	Yes	No	No	No	No	Yes	Soap Water Sanitiser	1	0	1	0	0	1	0	Yes	Yes	No	No	No	Yes	No	No	No	No	Yes	Yes	Yes	Yes	Yes	Yes	National Water	Yes	Yes	Yes	Yes	Yes		Yes
Kampala	0-10 staff	Medium	1-2	Yes	No	No		No	Yes	No	No	No	No	No	No	No	Yes	Soap Water Sanitiser	1	0	1	0	0	1	0	Yes	Yes	No	No	No	Yes	No	No	No	No	Yes	No	Yes	Yes	Yes	Yes	National Water	Yes	Yes	Yes	Yes	No		Yes
Mukono	0-10 staff	Medium	1-2	No	No	No		No	No				Yes	No		Yes	Yes	Soap Water	1	0	0	0	0	1	0	Yes	Yes	No	No	No	Yes	Yes	No	Yes	No	Yes	Yes	No	No	Yes	Yes	National Water	No	Yes	Yes	No	No		Yes
Kampala	0-10 staff	Medium	1-2	No	No	No		No	No				No	No		No	No	Soap Water	1	0	0	0	0	1	0	Yes	Yes	No	No	No	No		No	No	No	Yes	Yes	Yes	Yes	Yes	Yes	National Water	Yes	Yes	Yes	Yes	No		Yes
Kampala	0-10 staff	Medium	3-4	Yes	No	No		No	Yes	No	No	No	Yes	No	No	No	Yes	Soap Water	1	0	0	0	0	1	0	Yes	Yes	No	No	No	Yes	Yes	No	Yes	No	No	Yes	Yes	Yes	Yes	Yes	National Water	Yes	Yes	Yes	Yes	No		Yes
Kampala	0-10 staff	Medium	1-2	No	No	No		No	Yes	Yes	Yes	Yes	Yes	No	No	No	Yes	Sanitiser Alcohol-based hand rub	0	0	1	1	0	0	0	Yes	Yes	No	Yes	Yes	Yes	Yes	No	Yes	No	Yes	Yes	Yes	Yes	Yes	Yes	National Water	Yes	Yes	Yes	No	No		Yes
Kampala	0-10 staff	Medium	3-4	Yes	No	No		No	Yes	No	No	Yes	No	No	No	No	Yes	Soap Water Sanitiser	1	0	1	0	0	1	0	Yes	Yes	No	No	No	Yes	No	No	Yes	Yes	Yes	Yes	Yes	Yes	Yes	Yes	National Water	Yes	Yes	Yes	Yes	Yes		Yes
Mukono	0-10 staff	Mini	1-2	No	No	Yes		No	No				No	No		No	No	Soap Water	1	0	0	0	0	1	0	Yes	Yes	No	No	No	No		No	Yes	No	Yes	No	No	Yes	Yes	Yes	National Water	Yes	Yes	Yes	Yes	Yes		Yes
Kampala	0-10 staff	Medium	1-2	No	No	No		No	No				Yes	No		Yes	Yes	Water Soap	1	0	0	0	0	1	0	Yes	Yes	No	No	No	Yes	Yes	Yes	Yes	No	No	No	No	Yes	Yes	Yes	National Water	Yes	Yes	Yes	Yes	Yes		Yes
Kampala	0-10 staff	Mini	1-2	No	No	No		No	Yes	No	Yes	No	No	No	No	No	Yes	Soap Water Alcohol-based hand rub	1	0	0	1	0	1	0	Yes	Yes	No	No	No	Yes	No	No	Yes	No	Yes	No	Yes	Yes	Yes	Yes	National Water	Yes	Yes	Yes	Yes	Yes		Yes
Kampala	0-10 staff	Medium	3-4	Yes	No	No		Yes	Yes	Yes	No	No	Yes	No	No	Yes	Yes	Soap Water Sanitiser	1	0	1	0	0	1	0	Yes	Yes	No	Yes	Yes	Yes	No	No	Yes	No	Yes	No	Yes	Yes	Yes	Yes	National Water	Yes	Yes	Yes	Yes	No		Yes
Kampala	0-10 staff	Medium	3-4	Yes	No	Yes		Yes	Yes	Yes	Yes	Yes	Yes	No	No	No	Yes	Soap Sanitiser Alcohol-based hand rub Water	1	0	1	1	0	1	0	Yes	Yes	No	Yes	Yes	Yes	Yes	No	Yes	Yes	Yes	Yes	Yes	Yes	Yes	Yes	National Water	No	Yes	Yes	Yes	Yes		Yes
Kampala	0-10 staff	Medium	1-2	No	No	Yes		No	Yes	No	No	No	Yes	No	Yes	No	Yes	Soap Sanitiser Alcohol-based hand rub Water	1	0	1	1	0	1	0	Yes	Yes	No	Yes	Yes	Yes	No	No	Yes	No	No	Yes	Yes	Yes	Yes	Yes	National Water	Yes	Yes	Yes	Yes	Yes		Yes
Mukono	0-10 staff	Mini	1-2	No	No	Yes		Yes	Yes	Yes	Yes	Yes	No	No	Yes	No	No	Soap Sanitiser Alcohol-based hand rub Water	1	0	1	1	0	1	0	Yes	No	No	Yes	Yes	No		No	No	No	Yes	No	No	Yes	Yes	Yes	National Water	Yes	Yes	Yes	Yes	No		Yes
Kampala	0-10 staff	Medium	1-2	Yes	No	No		No	Yes	Yes	Yes	No	Yes	No	Yes	Yes	Yes	Soap Sanitiser Alcohol-based hand rub Water	1	0	1	1	0	1	0	Yes	Yes	No	Yes	Yes	Yes	Yes	No	No	No	No	No	No	No	No	Yes	National Water	Yes	No	No	No	Yes		Yes
Kampala	0-10 staff	Medium	1-2	No	No	No		No	Yes	Yes	No	No	Yes	No	Yes	No	Yes	Soap Water Alcohol-based hand rub	1	0	0	1	0	1	0	Yes	Yes	Yes	Yes	Yes	No		No	No	No	No	No	Yes	Yes	Yes	Yes	National Water	Yes	Yes	Yes	No	No		Yes
Kampala	0-10 staff	Medium	3-4	Yes	No	Yes		No	Yes	Yes	Yes	No	Yes	No	No	No	Yes	Soap Water	1	0	0	0	0	1	0	Yes	Yes	No	No	Yes	No		No	No	No	No	No	Yes	Yes	Yes	No		Yes	Yes	Yes	No	Yes		Yes
Kampala	0-10 staff	Medium	3-4	Yes	No	Yes		No	No				No	No		No	No	Soap Water	1	0	0	0	0	1	0	Yes	Yes	No	No	No	Yes	No	No	No	No	Yes	No	Yes	Yes	No	Yes	National Water	Yes	Yes	Yes	Yes	Yes		Yes
Kampala	0-10 staff	Mini	1-2	Yes	Yes	No		Yes	No				No	No		No	No	Soap Sanitiser Alcohol-based hand rub Water	1	0	1	1	0	1	0	Yes	Yes	Yes	Yes	Yes	Yes	No	No	No	No	Yes	Yes	Yes	Yes	Yes	Yes	National Water	No	Yes	Yes	Yes	Yes		Yes
Kampala	0-10 staff	Mini	1-2	No	No	No		Yes	Yes	Yes	Yes	Yes	No	No	No	No	Yes	Soap Water Alcohol-based hand rub	1	0	0	1	0	1	0	Yes	Yes	No	No	Yes	Yes	Yes	No	No	No	Yes	No	No	Yes	No	Yes	National Water	Yes	Yes	Yes	Yes	No		Yes
Kampala	0-10 staff	Medium	1-2	No	No	No		No	No				No	No		No	No	Soap Chlorine	1	0	0	0	1	0	0	Yes	Yes	No	Yes	Yes	No		No	No	No	Yes	No	No	No	Yes	Yes	National Water	Yes	Yes	Yes	Yes	Yes		Yes
Kampala	0-10 staff	Medium	3-4	Yes	No	No		Yes	No				Yes	No		No	No	Soap Water	1	0	0	0	0	1	0	Yes	Yes	No	No	No	No		No	No	No	No	No	No	No	No	Yes	National Water	Yes	Yes	Yes	Yes	No		Yes
Kampala	0-10 staff	Medium	3-4	Yes	No	No		Yes	Yes	Yes	Yes	Yes	Yes	No	Yes	Yes	Yes	Soap Sanitiser Water	1	0	1	0	0	1	0	Yes	Yes	No	No	No	Yes	Yes	No	No	No	No	No	No	No	No	Yes	National Water	Yes	Yes	Yes	Yes	No		Yes
Kampala	0-10 staff	Medium	3-4	Yes	No	Yes		Yes	Yes	Yes	Yes	Yes	No	No	Yes	Yes	Yes	Soap Water	1	0	0	0	0	1	0	Yes	Yes	No	Yes	Yes	Yes	Yes	No	No	No	No	Yes	Yes	No	Yes	Yes	National Water	Yes	Yes	Yes	Yes	Yes		Yes
Kampala	0-10 staff	Large	More than 4	Yes	No	Yes		Yes	Yes	Yes	Yes	Yes	Yes	No	No	No	No	Soap Water	1	0	0	0	0	1	0	Yes	Yes	No	No	No	Yes	No	No	No	No	Yes	No	No	No	Yes	Yes	National Water	Yes	Yes	Yes	Yes	Yes		Yes
Kampala	0-10 staff	Medium	1-2	Yes	No	Yes		Yes	Yes	Yes	Yes	No	Yes	No	No	No	No	Soap Water	1	0	0	0	0	1	0	Yes	Yes	No	No	No	Yes	No	No	No	No	Yes	Yes	Yes	No	Yes	Yes	National Water	Yes	Yes	Yes	Yes	Yes		Yes
Kampala	0-10 staff	Medium	More than 4	No	No	Yes		Yes	Yes	Yes	Yes	Yes	Yes	No	No	Yes	Yes	Soap Sanitiser Water	1	0	1	0	0	1	0	Yes	Yes	No	Yes	Yes	Yes	Yes	No	No	No	Yes	Yes	No	Yes	Yes	Yes	National Water	Yes	Yes	Yes	Yes	No		Yes
Kampala	0-10 staff	Mini	3-4	No	No	Yes		Yes	Yes	Yes	Yes	Yes	Yes	No	No	No	No	Soap Chlorine Water	1	0	0	0	1	1	0	Yes	Yes	Yes	Yes	Yes	Yes	Yes	Yes	No	No	Yes	No	No	Yes	Yes	Yes	National Water	Yes	Yes	Yes	Yes	Yes		Yes
Kampala	0-10 staff	Medium	1-2	No	No	Yes		Yes	Yes	Yes	Yes	Yes	Yes	No	No	Yes	No	Water Soap Sanitiser	1	0	1	0	0	1	0	Yes	Yes	No	Yes	Yes	Yes	Yes	No	No	No	No	No	No	No	No	Yes	National Water	Yes	Yes	Yes	No	Yes		Yes
Kampala	0-10 staff	Medium	1-2	No	No	Yes		Yes	Yes	Yes	Yes	Yes	Yes	Yes	Yes	No	No	Soap Sanitiser Water	1	0	1	0	0	1	0	Yes	No	Yes	Yes	Yes	Yes	No	No	No	No	Yes	Yes	Yes	Yes	Yes	Yes	National Water	Yes	Yes	Yes	Yes	No		Yes
Mukono	11-20 staff	Medium	1-2	No	No	No		Yes	Yes	Yes	Yes	Yes	No	No	No	No	No	Soap Water	1	0	0	0	0	1	0	Yes	Yes	Yes	No	No	Yes	Yes	No	No	No	Yes	No	Yes	No	No	Yes	National Water	Yes	Yes	Yes	Yes	Yes		Yes
Kampala	11-20 staff	Medium	1-2	Yes	Yes			Yes	Yes	Yes	Yes	Yes	No	No	No	No	Yes	Soap Water Sanitiser	1	0	1	0	0	1	0	Yes	Yes	No	No	No	Yes	No	No	No	No	Yes	Yes	No	Yes	Yes	Yes	National Water	Yes	Yes	Yes	Yes	Yes		Yes
Kampala	11-20 staff	Medium	3-4	Yes	No	No		Yes	Yes	Yes	Yes	Yes	Yes	Yes	Yes	Yes	Yes	Soap Alcohol-based hand rub Water	1	0	0	1	0	1	0	Yes	Yes	Yes	Yes	Yes	Yes	Yes	No	No	No	Yes	No	Yes	Yes	Yes	Yes	National Water	Yes	Yes	Yes	No	No		Yes
Kampala	11-20 staff	Medium	3-4	Yes	No	No		Yes	Yes	Yes	Yes	Yes	Yes	Yes	Yes	No	No	Soap Water Alcohol-based hand rub	1	0	0	1	0	1	0	Yes	Yes	Yes	Yes	Yes	Yes	Yes	Yes	Yes	No	Yes	Yes	No	Yes	Yes	Yes	National Water	Yes	Yes	Yes	Yes	No		Yes
Kampala	11-20 staff	Medium	3-4	No	No	No		Yes	Yes	Yes	Yes	Yes	Yes	Yes	Yes	No	No	Soap Water Alcohol-based hand rub Sanitiser	1	0	1	1	0	1	0	Yes	Yes	Yes	No	No	No		No	No	No	Yes	Yes	No	No	Yes	Yes	National Water	Yes	Yes	Yes	Yes	Yes		Yes
Kampala	11-20 staff	Large	3-4	No	No	Yes		Yes	Yes	Yes	Yes	Yes	Yes	Yes	Yes	No	No	Soap Water	1	0	0	0	0	1	0	Yes	Yes	No	Yes	Yes	Yes	Yes	No	No	No	Yes	Yes	No	No	Yes	Yes	National Water	Yes	Yes	Yes	Yes	Yes		Yes
Kampala	11-20 staff	Large	3-4	No	No	Yes		Yes	Yes	Yes	Yes	Yes	Yes	Yes	Yes	Yes	Yes	Soap Water Sanitiser	1	0	1	0	0	1	0	Yes	Yes	Yes	Yes	Yes	Yes	Yes	No	Yes	No	Yes	Yes	No	No	No	Yes	National Water	Yes	Yes	Yes	No	Yes		Yes
Mukono	11-20 staff	Large	1-2	No	Yes	Yes		Yes	Yes	Yes	Yes	Yes	Yes	No	No	No	No	Sanitiser Alcohol-based hand rub	0	0	1	1	0	0	0	Yes	Yes	No	Yes	Yes	Yes	Yes	No	No	No	Yes	Yes	Yes	Yes	Yes	Yes	National Water	Yes	Yes	Yes	Yes	Yes		Yes
Mukono	11-20 staff	Medium	1-2	No	No	Yes		Yes	Yes	Yes	Yes	Yes	No	No	No	No	Yes	Soap Water Alcohol-based hand rub	1	0	0	1	0	1	0	Yes	Yes	Yes	No	No	Yes	Yes	No	No	No	Yes	Yes	No	No	Yes	Yes	National Water	Yes	Yes	Yes	Yes	Yes		Yes
Kampala	11-20 staff	Medium	3-4	No	No	Yes		Yes	Yes	Yes	Yes	No	Yes	No	Yes	No	No	Soap Water Alcohol-based hand rub	1	0	0	1	0	1	0	Yes	Yes	No	Yes	Yes	Yes	Yes	No	No	No	Yes	No	No	Yes	Yes	Yes	National Water	No	Yes	Yes	Yes	Yes		Yes
Kampala	11-20 staff	Medium	1-2	No	No	No		Yes	Yes	Yes	Yes	Yes	Yes	No	Yes	No	No	Soap Alcohol-based hand rub Water	1	0	0	1	0	1	0	Yes	Yes	No	Yes	Yes	Yes	Yes	No	Yes	Yes	Yes	Yes	No	Yes	Yes	Yes	National Water	Yes	Yes	Yes	Yes	Yes		Yes
Kampala	11-20 staff	Medium	1-2	No	No	No		Yes	Yes	Yes	Yes	Yes	Yes	No	Yes	Yes	Yes	Soap Water	1	0	0	0	0	1	0	Yes	Yes	Yes	Yes	Yes	Yes	Yes	No	No	No	Yes	No	No	No	Yes	Yes	National Water	Yes	Yes	Yes	Yes	No		Yes
Kampala	11-20 staff	Medium	3-4	No	Yes	No		Yes	No				No	No		No	Yes	Soap Water	1	0	0	0	0	1	0	Yes	Yes	No	Yes	No	Yes	No	No	No	No	Yes	Yes	No	Yes	Yes	Yes	National Water	Yes	Yes	Yes	Yes	Yes		Yes
Kampala	11-20 staff	Large	1-2	No	Yes	No		Yes	Yes	Yes	Yes	Yes	Yes	No	Yes	No	No	Alcohol-based hand rub Sanitiser	0	0	1	1	0	0	0	Yes	Yes	Yes	Yes	Yes	Yes	Yes	No	No	No	Yes	No	Yes	No	Yes	Yes	National Water	Yes	Yes	Yes	Yes	Yes		Yes
Kampala	11-20 staff	Large	3-4	No	No	No		Yes	Yes	Yes	Yes	Yes	Yes	No	Yes	No	No	Soap Sanitiser Water	1	0	1	0	0	1	0	Yes	Yes	Yes	Yes	Yes	Yes	Yes	No	No	No	Yes	No	No	No	Yes	Yes	National Water	Yes	Yes	Yes	Yes	Yes		Yes
Mukono	11-20 staff	Medium	1-2	No	No	Yes		Yes	Yes	Yes	Yes	Yes	Yes	No	No	No	Yes	Soap Water Alcohol-based hand rub	1	0	0	1	0	1	0	Yes	Yes	No	No	No	Yes	No	No	No	No	Yes	No	Yes	Yes	Yes	Yes	National Water	Yes	Yes	Yes	Yes	Yes		Yes
Kampala	11-20 staff	Medium	3-4	No	No	Yes		Yes	Yes	Yes	Yes	Yes	Yes	No	Yes	No	No	Soap Water Alcohol-based hand rub	1	0	0	1	0	1	0	Yes	Yes	Yes	Yes	Yes	Yes	Yes	No	No	No	No	No	No	No	No	Yes	National Water	Yes	Yes	Yes	Yes	Yes		Yes
Mukono	11-20 staff	Medium	1-2	No	No	No		Yes	Yes	Yes	Yes	Yes	Yes	No	Yes	No	No	Soap Sanitiser Water	1	0	1	0	0	1	0	Yes	Yes	Yes	No	No	Yes	Yes	No	No	No	Yes	Yes	No	No	No	Yes	National Water	Yes	Yes	Yes	Yes	Yes		Yes
Kampala	11-20 staff	Medium	3-4	No	No	Yes		Yes	Yes	Yes	Yes	Yes	Yes	No	No	No	No	Sanitiser Alcohol-based hand rub	0	0	1	1	0	0	0	Yes	Yes	No	Yes	Yes	Yes	Yes	No	No	No	No	No	No	No	No	Yes	National Water	Yes	Yes	Yes	Yes	Yes		Yes
Mukono	11-20 staff	Medium	3-4	Yes	No	Yes		Yes	Yes	Yes	Yes	Yes	Yes	Yes	Yes	No	No	Soap Sanitiser Water	1	0	1	0	0	1	0	Yes	Yes	No	No	No	Yes	Yes	No	No	Yes	Yes	Yes	Yes	Yes	Yes	Yes	National Water	Yes	Yes	Yes	Yes	Yes		Yes
Kampala	11-20 staff	Medium	1-2	No	No	No		Yes	Yes	Yes	Yes	Yes	Yes	No	Yes	Yes	Yes	Soap Water	1	0	0	0	0	1	0	Yes	Yes	Yes	Yes	No	No		No	No	No	Yes	Yes	Yes	Yes	Yes	Yes	National Water	Yes	Yes	Yes	Yes	Yes		Yes
Kampala	11-20 staff	Large	1-2	No	No	Yes		No	Yes	Yes	Yes	Yes	Yes	No	No	Yes	No	Soap Alcohol-based hand rub Water	1	0	0	1	0	1	0	Yes	Yes	No	Yes	Yes	Yes	Yes	No	No	No	Yes	Yes	Yes	Yes	Yes	Yes	National Water	Yes	Yes	Yes	Yes	Yes		Yes
Kampala	11-20 staff	Medium	1-2	No	No	Yes		Yes	Yes	Yes	Yes	Yes	Yes	No	Yes	No	Yes	Water Soap Sanitiser	1	0	1	0	0	1	0	Yes	Yes	No	No	No	Yes	Yes	No	No	No	Yes	No	Yes	Yes	Yes	Yes	National Water	Yes	Yes	Yes	Yes	Yes		Yes
Kampala	11-20 staff	Large	3-4	No	No	Yes		Yes	Yes	Yes	Yes	Yes	No	No	No	No	No	Soap Water Sanitiser	1	0	1	0	0	1	0	Yes	Yes	Yes	Yes	Yes	Yes	Yes	No	No	No	Yes	Yes	Yes	Yes	Yes	Yes	National Water	Yes	Yes	Yes	Yes	No		Yes
Kampala	11-20 staff	Large	More than 4	Yes	No	Yes		Yes	Yes	Yes	Yes	No	Yes	No	No	Yes	Yes	Soap Water Alcohol-based hand rub	1	0	0	1	0	1	0	Yes	Yes	No	Yes	Yes	Yes	No	No	No	No	Yes	Yes	Yes	Yes	Yes	Yes	National Water	Yes	Yes	Yes	No	Yes		Yes
Kampala	11-20 staff	Large	3-4	Yes	No	Yes		Yes	Yes	Yes	Yes	Yes	Yes	No	No	Yes	Yes	Alcohol-based hand rub Water Soap	1	0	0	1	0	1	0	Yes	Yes	No	Yes	Yes	Yes	No	No	No	No	Yes	Yes	Yes	Yes	Yes	Yes	National Water	Yes	Yes	Yes	Yes	Yes		Yes
Kampala	11-20 staff	Large	3-4	Yes	Yes	Yes		Yes	Yes	Yes	Yes	Yes	Yes	No	Yes	Yes	Yes	Soap Sanitiser Alcohol-based hand rub	1	0	1	1	0	0	0	Yes	Yes	Yes	No	No	Yes	Yes	No	No	No	No	No	No	No	No	Yes	National Water	Yes	Yes	Yes	Yes	Yes		Yes
Kampala	Over 20 staff	Medium	3-4	No	No	Yes		Yes	Yes	Yes	Yes	Yes	No	No	No	Yes	Yes	Soap Sanitiser Water	1	0	1	0	0	1	0	Yes	Yes	Yes	Yes	Yes	Yes	Yes	Yes	No	No	Yes	Yes	Yes	Yes	Yes	Yes	National Water	Yes	Yes	Yes	Yes	Yes		Yes
Mukono	Over 20 staff	Medium	3-4	No	No	Yes		Yes	No				No	No		No	No	Sanitiser Soap Water	1	0	1	0	0	1	0	Yes	Yes	Yes	Yes	Yes	No		No	No	No	Yes	Yes	Yes	Yes	Yes	Yes	National Water	No	Yes	Yes	Yes	Yes		Yes
Mukono	Over 20 staff	Medium	3-4	Yes	No	Yes		Yes	Yes	Yes	Yes	Yes	Yes	Yes	Yes	Yes	Yes	Soap Water	1	0	0	0	0	1	0	Yes	Yes	No	Yes	Yes	Yes	Yes	No	Yes	No	No	Yes	Yes	Yes	Yes	Yes	National Water	Yes	Yes	Yes	Yes	Yes		Yes
Mukono	Over 20 staff	Medium	3-4	Yes	No	Yes		Yes	Yes	Yes	Yes	No	Yes	No	No	No	Yes	Soap Sanitiser Alcohol-based hand rub Water	1	0	1	1	0	1	0	Yes	Yes	Yes	Yes	Yes	Yes	Yes	No	No	No	Yes	Yes	Yes	Yes	Yes	Yes	National Water	Yes	Yes	Yes	Yes	Yes		Yes
Mukono	Over 20 staff	Medium	3-4	Yes	No	Yes		Yes	Yes	Yes	Yes	Yes	Yes	No	Yes	Yes	Yes	Soap Water	1	0	0	0	0	1	0	Yes	Yes	Yes	No	Yes	Yes	Yes	No	Yes	No	No	No	No	No	No	Yes	National Water	Yes	Yes	Yes	Yes	Yes		Yes
Kampala	Over 20 staff	Large	3-4	Yes	No	No		Yes	Yes	Yes	Yes	Yes	No	No	Yes	No	Yes	Soap Sanitiser Water	1	0	1	0	0	1	0	Yes	Yes	No	No	No	Yes	Yes	No	Yes	No	Yes	Yes	Yes	Yes	Yes	Yes	National Water	No	Yes	Yes	Yes	No		Yes
Kampala	Over 20 staff	Medium	3-4	Yes	No	Yes		Yes	Yes	Yes	No	Yes	No	Yes	Yes	Yes	No	Soap Sanitiser Alcohol-based hand rub Water	1	0	1	1	0	1	0	Yes	Yes	Yes	Yes	Yes	Yes	Yes	No	Yes	No	Yes	Yes	Yes	Yes	Yes	Yes	National Water	Yes	Yes	Yes	Yes	Yes		Yes
Mukono	Over 20 staff	Large	3-4	Yes	No	Yes		Yes	Yes	Yes	Yes	Yes	No	No	No	No	Yes	Soap Water	1	0	0	0	0	1	0	Yes	Yes	No	No	No	Yes	No	No	Yes	No	No	No	No	No	Yes	Yes	National Water	Yes	Yes	Yes	Yes	Yes		Yes
Kampala	Over 20 staff	Large	More than 4	No	Yes	Yes		Yes	Yes	Yes	Yes	Yes	No	No	Yes	No	No	Soap Water	1	0	0	0	0	1	0	Yes	Yes	No	Yes	Yes	Yes	Yes	No	Yes	No	No	No	No	No	No	Yes	National Water	Yes	Yes	Yes	Yes	Yes		Yes
Kampala	Over 20 staff	Large	3-4	Yes	Yes	Yes		Yes	Yes	Yes	Yes	Yes	No	No	No	No	Yes	Soap Sanitiser Water	1	0	1	0	0	1	0	Yes	Yes	No	No	No	Yes	No	No	Yes	Yes	Yes	Yes	Yes	Yes	Yes	Yes	National Water	Yes	Yes	Yes	Yes	Yes		Yes
Kampala	Over 20 staff	Large	3-4	No	Yes	Yes		Yes	Yes	Yes	Yes	Yes	Yes	No	Yes	No	Yes	Soap Water Sanitiser	1	0	1	0	0	1	0	Yes	Yes	Yes	Yes	Yes	Yes	Yes	No	No	Yes	Yes	Yes	No	Yes	Yes	Yes	National Water	Yes	Yes	Yes	Yes	Yes		Yes
Kampala	Over 20 staff	Large	3-4	Yes	Yes	Yes		Yes	Yes	Yes	Yes	Yes	Yes	No	No	Yes	Yes	Soap Sanitiser Water	1	0	1	0	0	1	0	Yes	Yes	No	No	No	Yes	Yes	No	Yes	No	No	No	Yes	Yes	Yes	Yes	National Water	Yes	Yes	Yes	Yes	Yes		Yes
Mukono	Over 20 staff	Large	3-4	No	No	Yes		No	Yes	Yes	No	No	Yes	No	Yes	No	Yes	Soap Sanitiser Alcohol-based hand rub Water	1	0	1	1	0	1	0	Yes	Yes	No	Yes	Yes	Yes	Yes	No	Yes	No	No	No	No	No	No	Yes	National Water	Yes	Yes	Yes	Yes	Yes		Yes
Kampala	Over 20 staff	Large	3-4	No	Yes	Yes		Yes	Yes	Yes	Yes	Yes	Yes	No	Yes	Yes	Yes	Soap Sanitiser Water Alcohol-based hand rub	1	0	1	1	0	1	0	Yes	Yes	Yes	Yes	Yes	Yes	Yes	No	Yes	No	No	No	No	No	No	Yes	National Water	Yes	Yes	Yes	Yes	Yes		Yes
Kampala	Over 20 staff	Large	More than 4	Yes	Yes	Yes		Yes	Yes	Yes	Yes	Yes	Yes	Yes	Yes	Yes	Yes	Soap Water Sanitiser	1	0	1	0	0	1	0	Yes	Yes	Yes	Yes	Yes	Yes	Yes	No	No	No	Yes	Yes	Yes	Yes	Yes	Yes	National Water	Yes	Yes	Yes	Yes	Yes		Yes
Kampala	Over 20 staff	Large	More than 4	Yes	Yes	Yes		Yes	Yes	Yes	Yes	Yes	Yes	No	No	Yes	Yes	Alcohol-based hand rub	0	0	0	1	0	0	0	Yes	Yes	No	No	No	Yes	Yes	No	No	No	Yes	Yes	Yes	Yes	Yes	Yes	National Water	Yes	Yes	Yes	Yes	Yes		Yes
Kampala	Over 20 staff	Large	More than 4	Yes	Yes	Yes		Yes	Yes	Yes	Yes	Yes	Yes	No	Yes	Yes	Yes	Alcohol-based hand rub Soap Sanitiser Water	1	0	1	1	0	1	0	Yes	Yes	Yes	Yes	Yes	Yes	Yes	No	No	No	Yes	No	No	No	No	Yes	National Water	Yes	Yes	Yes	Yes	Yes		Yes
Kampala	Over 20 staff	Large	1-2	No	No	Yes		Yes	Yes	Yes	Yes	Yes	Yes	No	Yes	Yes	Yes	Alcohol-based hand rub Sanitiser Soap Water	1	0	1	1	0	1	0	Yes	Yes	No	No	No	Yes	Yes	No	Yes	No	Yes	No	Yes	Yes	Yes	Yes	National Water	Yes	Yes	Yes	Yes	Yes		Yes
Kampala	Over 20 staff	Medium	1-2	Yes	Yes	Yes		Yes	Yes	Yes	Yes	No	Yes	No	No	Yes	Yes	Soap Sanitiser Alcohol-based hand rub Chlorine Water	1	0	1	1	1	1	0	Yes	No	No	No	Yes	Yes	Yes	No	Yes	Yes	Yes	Yes	Yes	Yes	Yes	Yes	National Water	Yes	Yes	Yes	Yes	Yes		Yes
Mukono	Over 20 staff	Large	3-4	No	No	Yes		Yes	Yes	Yes	Yes	No	Yes	No	No	Yes	Yes	Soap Alcohol-based hand rub Water	1	0	0	1	0	1	0	Yes	Yes	No	No	Yes	Yes	Yes	No	No	Yes	Yes	Yes	Yes	Yes	Yes	Yes	National Water	Yes	Yes	Yes	Yes	Yes		Yes
Kampala	Over 20 staff	Large	More than 4	Yes	Yes	Yes		Yes	Yes	Yes	Yes	Yes	Yes	No	Yes	Yes	Yes	Soap Alcohol-based hand rub Water	1	0	0	1	0	1	0	Yes	Yes	Yes	Yes	Yes	Yes	Yes	Yes	No	Yes	Yes	Yes	Yes	Yes	Yes	Yes	National Water	Yes	Yes	Yes	Yes	Yes		Yes
Kampala	Over 20 staff	Large	More than 4	Yes	Yes	Yes		Yes	Yes	Yes	Yes	Yes	Yes	No	Yes	No	Yes	Soap Water Alcohol-based hand rub	1	0	0	1	0	1	0	Yes	Yes	Yes	Yes	Yes	Yes	Yes	No	Yes	No	Yes	Yes	Yes	Yes	Yes	Yes	National Water	Yes	Yes	Yes	Yes	Yes		Yes
Kampala	Over 20 staff	Large	3-4	No	No	Yes		Yes	Yes	Yes	Yes	Yes	Yes	Yes	Yes	Yes	Yes	Soap Sanitiser Water Alcohol-based hand rub	1	0	1	1	0	1	0	Yes	Yes	Yes	Yes	Yes	Yes	Yes	No	Yes	Yes	Yes	Yes	Yes	Yes	Yes	Yes	National Water	Yes	Yes	Yes	Yes	Yes		Yes
Kampala	Over 20 staff	Large	More than 4	No	Yes	Yes		Yes	Yes	Yes	Yes	Yes	Yes	No	Yes	No	No	Soap Water Alcohol-based hand rub	1	0	0	1	0	1	0	Yes	Yes	No	No	Yes	Yes	No	No	No	No	Yes	Yes	No	No	No	Yes	National Water	Yes	Yes	Yes	Yes	Yes		Yes
Kampala	Over 20 staff	Large	More than 4	Yes	Yes	Yes		Yes	Yes	Yes	Yes	Yes	Yes	No	Yes	No	No	Soap Water Alcohol-based hand rub	1	0	0	1	0	1	0	Yes	Yes	Yes	Yes	Yes	Yes	Yes	Yes	Yes	No	Yes	Yes	Yes	Yes	Yes	Yes	National Water	Yes	Yes	Yes	No	Yes		Yes
Kampala	Over 20 staff	Large	More than 4	Yes	Yes	Yes		Yes	Yes	Yes	Yes	Yes	Yes	No	Yes	No	No	Alcohol-based hand rub	0	0	0	1	0	0	0	Yes	Yes	No	Yes	Yes	Yes	Yes	No	Yes	Yes	Yes	Yes	Yes	Yes	Yes	Yes	National Water	Yes	Yes	Yes	No	Yes		Yes
Kampala	Over 20 staff	Large	More than 4	No	No	Yes		Yes	Yes	Yes	Yes	Yes	Yes	No	Yes	No	Yes	Soap Water Alcohol-based hand rub	1	0	0	1	0	1	0	Yes	Yes	Yes	Yes	Yes	Yes	Yes	Yes	Yes	Yes	Yes	Yes	Yes	Yes	Yes	Yes	National Water	Yes	Yes	Yes	No	Yes		Yes
Kampala	Over 20 staff	Large	More than 4	No	Yes	Yes		Yes	Yes	Yes	No	Yes	Yes	No	No	No	No	Soap Water Alcohol-based hand rub	1	0	0	1	0	1	0	Yes	Yes	No	No	Yes	Yes	Yes	No	Yes	Yes	Yes	Yes	Yes	Yes	Yes	Yes	National Water	Yes	Yes	Yes	Yes	Yes		Yes
Kampala	Over 20 staff	Large	3-4	Yes	Yes	Yes		Yes	Yes	Yes	Yes	Yes	Yes	Yes	Yes	Yes	Yes	Soap Sanitiser Water	1	0	1	0	0	1	0	Yes	Yes	Yes	Yes	Yes	Yes	Yes	Yes	No	No	Yes	Yes	Yes	Yes	Yes	Yes	National Water	Yes	Yes	Yes	Yes	Yes		Yes
Kampala	Over 20 staff	Large	More than 4	Yes	Yes	Yes		Yes	Yes	Yes	Yes	Yes	Yes	No	No	Yes	Yes	Soap Water Alcohol-based hand rub	1	0	0	1	0	1	0	Yes	Yes	No	No	No	Yes	No	No	Yes	No	Yes	No	No	No	No	Yes	National Water	Yes	Yes	Yes	Yes	No		Yes
[truncated: 23 more columns]
